# Supplementary material for: Thirty-Year-Old Paradigm about Unpalatable Perch Egg Strands Disclaimed by the Freshwater Top-Predator, the European Catfish (Silurus glanis)
Source: PLoS One. 2017 Jan 6;12(1):e0169000. doi: 10.1371/journal.pone.0169000 (PMC5218473; doi:10.1371/journal.pone.0169000)
Supplement: S1 Data — (XLSX) [file pone.0169000.s001.xlsx]

## Sheet: A
Total fish biomass and gillnet fish/perch yield in Milada and Most Lakes in individual years of complex stock assessment (Milada: 2005-2010 and 2012-2015; Most: 2011-2015; Peterka 2015a, b).
MILADA
Year	Total fish biomass (kg/ha)	Gillnet fish yield (kg/ha)	% of fish caught by gillnets	Total perch biomass (kg/ha)	Gillnet perch yield (kg/ha)	% of perch caught by gillnets
2005	31.74	2.52737	7.96271	7.48	0.560227	7.48966
2006	18.4987	1.62074	8.76136	3.65315	0.491421	13.452
2007	15.4069	1.53482	9.96189	5.73865	0.699656	12.192
2008	12.4071	0.792336	6.38617	6.5182	0.515465	7.90809
2009	11.1842	0.875404	7.82716	3.52871	0.405695	11.497
2010	8.06565	0.428029	5.30682	0.725582	0.0642973	8.86148
2011
2012	15.4558	0.760283	4.91908	0.964247	0.0734128	7.61348
2013	31.1546	0.536422	1.72181	0.949967	0.0856139	9.01231
2014	20.374	0.478368	2.34794	0.830934	0.085626	10.3048
2015	15.0995	0.30145	1.99642	2.72162	0.0897415	3.29735
Average	17.9386	0.985522	5.71913	3.31111	0.307115	9.16281
MOST
Year	Total fish biomass (kg/ha)	Gillnet fish yield (kg/ha)	% of fish caught by gillnets	Total perch biomass (kg/ha)	Gillnet perch yield (kg/ha)	% of perch caught by gillnets
2011	59.5401	1.03138	1.73224	23.3598	0.61236	2.62142
2012	83.7857	0.773518	0.92321	28.8654	0.385864	1.33677
2013	29.1188	0.560013	1.9232	10.3057	0.189362	1.83745
2014	14.5561	0.317017	2.17789	4.02689	0.10991	2.72939
2015	31.314	0.451063	1.44045	8.38291	0.0812864	0.969668
Average	43.6629	0.626598	1.6394	14.9881	0.275757	1.89894

## Sheet: B
Catfish from Most Lake
Date	Length (mm)	Mass (kg)	Food	Width of perch egg strand
6.5.14.	930	5	Rudd
6.5.14.	760	2.6	0
6.5.14.	790	2.9	0
6.5.14.	800	3.6	0
6.5.14.	1240	11.7	0
6.5.14.	840	4	0
6.5.14.	930	5.1	0
6.5.14.	770	2.5	0
6.5.14.	760	2.04	0
6.5.14.	950	4.4	0
6.5.14.	680	1.25	0
6.5.14.	900	3.65	Rudd
6.5.14.	910	3.73	Tench
7.5.14.	920	4.62	0
7.5.14.	840	3.4	perch egg	63
7.5.14.	105	6.6	0
7.5.14.	780	2.95	perch egg	66
7.5.14.	850	4.75	0
7.5.14.	830	3.6	0
7.5.14.	730	2.16	0
7.5.14.	690	2.5	0
7.5.14.	670	1.95	0
7.5.14.	790	3.3	perch egg	65
7.5.14.	720	2.45	0
7.5.14.	1000	3.85	Tench
7.5.14.	920	4.4	Gull and Rudd
8.5.14.	710	2.36	0
8.5.14.	670	1.35	0
8.5.14.	800	3.32	0
8.5.14.	860	2.86	Rudd
8.5.14.	950	5.2	0
8.5.14.	1002	6.9	0
8.5.14.	790	3	0
8.5.14.	750	2.5	0
8.5.14.	890	3.3	Rudd
8.5.14.	880	2.5	Rudd
8.5.14.	1050	4.6	0
8.5.14.	890	2.7	0
8.5.14.	720	0.8	0
8.5.14.	880	4	0
8.5.14.	1140	6.6	0
8.5.14.	980	3.7	0
8.5.14.	980	4.2	0
8.5.14.	850	1.5	0
8.5.14.	1080	6.6	0
9.5.14.	900	3.9	0
9.5.14.	1030	3.4	0
9.5.14.	775	1.4	0
9.5.14.	820	3.72	3 x Ruff, 2x Rudd
9.5.14.	855	3.15	0
9.5.14.	810	1.8	0
9.5.14.	900	4.15	0
9.5.14.	780	1.5	Frog
9.5.14.	1170	9	Cormorant, Tench
9.5.14.	760	2.7	0
9.5.14.	840	3.05	0
6.5.15.	830	3.54	perch egg	65
6.5.15.	760	3.16	0
7.5.15.	830	3.34	Roach
7.5.15.	1040	6.65	0
7.5.15.	820	3.4	perch egg	67
7.5.15.	850	3.85	0
7.5.15.	1010	5.5	0
7.5.15.	1000	6.3	0
7.5.15.	880	4.52	0
7.5.15.	645	2.15	0
7.5.15.	960	4.6	0
7.5.15.	770	3.16	0
7.5.15.	810	3	0
7.5.15.	765	2.5	perch egg	67
7.5.15.	770	2.06	0
7.5.15.	710	4	0
7.5.15.	890	5.3	0
7.5.15.	680	3.75	0
7.5.15.	860	4.95	0
7.5.15.	860	5.18	0
7.5.15.	935	6.36	0
7.5.15.	870	5.25	perch egg	44
7.5.15.	1145	8.2	0
7.5.15.	830	5.15	0
7.5.15.	1120	6.5	0
7.5.15.	850	5.2	0
7.5.15.	870	5.8	0
7.5.15.	840	5.8	perch egg	66
7.5.15.	965	6.6	Roach

## Sheet: C
Catfish from Milada Lake
Date	Length (mm)	Mass (kg)	Food	Width of perch egg strand
2014-05-12	1310	14.8	Tench, Asp
2014-05-13	900	5.7	0
2014-05-13	790	3.5	0
2014-05-13	1360	16.5	0
2014-05-13	1050	8.7	2x Rudd
2014-05-13	1280	12.4	Perch
2014-05-13	1170		2x Rudd, Perch
2014-05-13	1130	10	0
2014-05-13	900	4.8	0
2014-05-13	1150	10.3	Rudd
2014-05-13	1270	12.9	2x Rudd
2014-05-13	1250	13.7	0
2014-05-13	1290	17.28	Great crested grabe, Rudd
2014-05-13	1070	9.07	0
2014-05-13	1050	7.47	0
2014-05-13	930	5.6	0
2014-05-14	1200	12	0
2014-05-14	1280	15.8	Gull
2014-05-14	1160	10	0
2014-05-14	1250	13.2	Asp
2014-05-14	1210		0
2014-05-15	1220	9.2	0
2014-05-15	890	4.85	0
2014-05-15	890	4.6	0
2014-05-15	1210	10.5	Rudd,Perch
2014-05-15	1310	14.8	0
2015-05-05	1080	8.74	0
2015-05-05	1580	23.5	0
2015-05-05	1350	16.75	0
2015-05-05	1100	7.92	Perch
2015-05-05	1350	12.8	Rudd
2015-05-05	990	5.28	0
2015-05-05	1420	13.9	0
2015-05-05	1410	19.7	0
2015-05-05	1060	6.4	4x Perch
2015-05-05	1190	10	0
2015-06-05	1280	12.3	Perch
2015-06-05	1020	7.3	0
2015-06-05	990	6.2	Perch egg	50
2015-06-06	890	4.4	0
2015-06-05	810	3.45	0
2015-07-05	930	4.78	0
2015-07-05	1150	8.4	Perch egg + Perch	55

## Sheet: D
Data for the relationship between the CPUE of perch ≥230 mm LT caught by gillnets during late summer in Milada Lake and the CPUE of perch egg strands found by SCUBA divers during the following spring
Year	No. of perch caught in given year by gillnets	Gillnet area (m2)	CPUE of perch ≥230 mm LT caught by gillnets	CPUE of perch egg strands found by SCUBA divers
2006	119	2400	56.7708
2007	217	2400	90.4167	163.202
2008	149	2880	51.7361	67.9412
2009	119	3780	31.4815	29.0398
2014	21	1080	11.1111	13.4
		12540
